# Supplementary material for: The Dynamic Changes of Brassica napus Seed Microbiota across the Entire Seed Life in the Field
Source: Plants (Basel). 2024 Mar 21;13(6):912. doi: 10.3390/plants13060912 (PMC10975644; doi:10.3390/plants13060912)
Supplement: Supplementary file 1 [file plants-13-00912-s001.zip]

Archive with 2 entries (2 files):
- Additional file 1.pdf
- Additional file 2 Statistical analysis in R.pdf
